# Supplementary material for: Association between Quality of Maternal Prenatal Food Source and Preparation and Breastfeeding Duration in the Environmental Influences on Child Health Outcome (ECHO) Program
Source: Nutrients. 2022 Nov 21;14(22):4922. doi: 10.3390/nu14224922 (PMC9695213; doi:10.3390/nu14224922)
Supplement: Supplementary file 1 [file nutrients-14-04922-s001.zip]

Archive with 1 entries (1 files):
- nutrients-1994179-supplementary.pdf
